# Supplementary material for: Pharmacokinetic/Pharmacodynamic Analysis of Oral Calcium Fosfomycin: Are Urine Levels Sufficient to Ensure Efficacy for Urinary Tract Infections?
Source: Pharmaceutics. 2023 Apr 7;15(4):1185. doi: 10.3390/pharmaceutics15041185 (PMC10144240; doi:10.3390/pharmaceutics15041185)
Supplement: Supplementary file 1 [file pharmaceutics-15-01185-s001.zip]

Archive with 1 entries (1 files):
- pharmaceutics-2251369-supplementary.pdf
